# Supplementary material for: Cash-like vouchers improve psychological well-being of vulnerable and displaced persons fleeing armed conflict
Source: PNAS Nexus. 2022 Jun 30;1(3):pgac101. doi: 10.1093/pnasnexus/pgac101 (PMC9896939; doi:10.1093/pnasnexus/pgac101)
Supplement: pgac101_Supplemental_Files [file pgac101_supplemental_files.zip]

Archive with 2 entries (2 files):
- PNASNEXUS-PNASNEXUS-2022-00251-T-s01.zip
- PNASNEXUS-PNASNEXUS-2022-00251-T-s02.docx
